# Supplementary material for: The mutation in splicing factor genes correlates with unfavorable prognosis, genomic instability, anti-tumor immunosuppression and increased immunotherapy response in pan-cancer
Source: Front Cell Dev Biol. 2023 Jan 6;10:1045130. doi: 10.3389/fcell.2022.1045130 (PMC9852835; doi:10.3389/fcell.2022.1045130)
Supplement: Supplementary file 1 [file Table2.XLSX]

## Sheet: Table S2
Table S2. The sets of splicing factor genes, pathway genes, and marker genes of immune, proliferation, and stemness signatures.
splicing factor genes	DNA replication	Base excision repair	Nucleotide excision repair	Mismatch repair	Homologous recombination	Non-homologous end-joining	Fanconi anemia pathway	Cell cycle	CD8+ T cells	PD-1	PD-L1	Proliferation	stemness
AGGF1	SSBP1	APEX1	BIVM-ERCC5	EXO1	ABRAXAS1	XRCC6	ATRIP	ABL1	CD2	PD-1	PD-L1	CCNB1	ACTRT3
C9orf78	RNASEH1	APEX2	CCNH	LIG1	ATM	XRCC5	ATR	ANAPC1	CD247			CDC20	ADH5
CCAR1	RPA1	FEN1	CDK7	MLH1	BABAM1	DCLRE1C	FANCM	ANAPC10	CD28			CDKN3	ALX1
CD2BP2	PCNA	HMGB1	CETN2	MLH3	BABAM2	PRKDC	FAAP24	ANAPC11	CD3D			CDK1	APLP1
CDC5L	DNA2	LIG1	CUL4A	MSH2	BARD1	POLL	CENPS	ANAPC13	CD3E			MAD2L1	ARMC9
CDK11A	FEN1	LIG3	CUL4B	MSH3	BLM	POLM	CENPS-CORT	ANAPC2	CD3G			PRC1	ARMCX2
CDK12	LIG1	MBD4	DDB1	MSH6	BRCA1	DNTT	CENPX	ANAPC4	CD8A			RRM2	ASCC3
CELF4	POLA1	MPG	DDB2	PCNA	BRCA2	LIG4	TELO2	ANAPC5	ICAM1				ATP11C
CFAP20	POLA2	MUTYH	ERCC1	PMS2	BRCC3	XRCC4	HES1	ANAPC7	ITGAL				BBS9
CLK4	PRIM1	NEIL1	ERCC2	POLD1	BRIP1	NHEJ1	FAAP100	ATM	ITGB2				BCKDHB
CWC22	PRIM2	NEIL2	ERCC3	POLD2	EME1	RAD50	FANCA	ATR	PTPRC				BMPR1A
DDX17	POLD1	NEIL3	ERCC4	POLD3	MRE11	MRE11	FANCB	BUB1	THY1				BOD1
DDX18	POLD2	NTHL1	ERCC5	POLD4	MUS81	FEN1	FANCC	BUB1B					C14orf119
DDX20	POLD3	OGG1	ERCC6	RFC1	NBN		FANCE	BUB3					C14orf166
DDX23	POLD4	PARP1	ERCC8	RFC2	PALB2		FANCF	CCNA1					CCL26
DDX26B	POLE	PARP2	GTF2H1	RFC3	POLD1		FANCG	CCNA2					CDC123
DDX27	POLE2	PARP3	GTF2H2	RFC4	POLD2		FANCL	CCNB1					CDH6
DDX3X	POLE3	PARP4	GTF2H2C	RFC5	POLD3		WDR48	CCNB2					CENPH
DDX41	POLE4	PCNA	GTF2H2C_2	RPA1	POLD4		USP1	CCNB3					CENPI
DDX5	MCM2	POLB	GTF2H3	RPA2	RAD50		UBE2T	CCND1					CPSF3
DDX50	MCM3	POLD1	GTF2H4	RPA3	RAD51		FANCI	CCND2					DACT1
DHX16	MCM4	POLD2	GTF2H5	RPA4	RAD51B		FANCD2	CCND3					DCUN1D5
DHX35	MCM5	POLD3	LIG1	SSBP1	RAD51C		BRCA2	CCNE1					DDX1
DHX36	MCM6	POLD4	MNAT1		RAD51D		PALB2	CCNE2					DHX15
DHX9	MCM7	POLE	PCNA		RAD52		RAD51C	CCNH					DIAPH3
EEF1A1	RPA2	POLE2	POLD1		RAD54B		RAD51	CDC14A					DIMT1
EFTUD2	RPA4	POLE3	POLD2		RAD54L		BRCA1	CDC14B					DLGAP5
EIF2S2	RPA3	POLE4	POLD3		RBBP8		BRIP1	CDC16					DNMT3B
ELAVL1	RFC1	POLL	POLD4		RPA1		FAN1	CDC20					DPH3
ELAVL2	RFC4	SMUG1	POLE		RPA2		MLH1	CDC23					DTD1
ELAVL4	RFC2	TDG	POLE2		RPA3		PMS2	CDC25A					EIF2AK4
FAM58A	RFC5	UNG	POLE3		RPA4		REV1	CDC25B					EIF2B3
FRA10AC1	RFC3	XRCC1	POLE4		SEM1		REV3L	CDC25C					ERCC2
FUBP1	RNASEH2A		RAD23A		SSBP1		POLH	CDC26					FAM118B
FUBP3	RNASEH2B		RAD23B		SYCP3		POLI	CDC27					FANCB
GPATCH8	RNASEH2C		RBX1		TOP3A		POLK	CDC45					FGF2
HNRNPCL1			RFC1		TOP3B		POLN	CDC6					FST
HNRNPD			RFC2		TOPBP1		RMI1	CDC7					FZD2
HNRNPDL			RFC3		UIMC1		RMI2	CDK1					GARS
HNRNPH3			RFC4		XRCC2		TOP3A	CDK2					GBE1
HNRNPK			RFC5		XRCC3		TOP3B	CDK4					GDF3
HNRNPL			RPA1				BLM	CDK6					GNL2
IGF2BP3			RPA2				RPA1	CDK7					GPR176
INTS4			RPA3				RPA2	CDKN1A					GPX8
INTS7			RPA4				RPA3	CDKN1B					HAS2
KIAA1429			XPA				RPA4	CDKN1C					HAT1
KIN			XPC				MUS81	CDKN2A					HAUS1
MBNL2							EME1	CDKN2B					HAUS6
MOV10							EME2	CDKN2C					HDAC2
NCBP1							ERCC4	CDKN2D					HDX
NELFE							ERCC1	CHEK1					HESX1
NOVA1							SLX1A	CHEK2					HMGA2
NSRP1							SLX1B	CREBBP					HTR7
PABPC1							SLX4	CUL1					IARS
PCBP1								DBF4					ICMT
PCBP2								E2F1					IGF2BP1
PCBP3								E2F2					INHBE
PHF5A								E2F3					IPO5
PLRG1								E2F4					KIF20A
PPIG								E2F5					KIF7
PPIL1								EP300					LIN28B
PPIL4								ESPL1					MED20
PRPF3								FZR1					MIS18A
PRPF38B								GADD45A					MMADHC
PRPF39								GADD45B					MRPL3
PRPF40B								GADD45G					MSH6
PRPF4B								GSK3B					MTHFD1L
PSIP1								HDAC1					MTHFD2
QKI								HDAC2					MYCN
RALYL								MAD1L1					NMNAT2
RBBP6								MAD2L1					NREP
RBM10								MAD2L2					ORC1
RBM15B								MCM2					OSTC
RBM25								MCM3					PAICS
RBM26								MCM4					PDHB
RBM27								MCM5					PFAS
RBM7								MCM6					PLAA
RBM8A								MCM7					PLRG1
RBMX								MDM2					RAB3B
RBMX2								MYC					RAD1
RNF20								ORC1					RARS
SF1								ORC2					RARS2
SF3B1								ORC3					RIOK2
SF3B2								ORC4					ROR1
SF3B3								ORC5					RPF2
SKIV2L2								ORC6					RRAS2
SNRNP200								PCNA					SAMM50
SNRNP35								PKMYT1					SEC11A
SNRNP48								PLK1					SKIV2L2
SNRPD3								PRKDC					SLC24A1
SNRPN								PTTG1					SLC25A3
SPEN								PTTG2					SNRPD3
SRSF2								RAD21					SNX8
SRSF5								RB1					SOHLH2
SYNCRIP								RBL1					TBC1D16
TCERG1								RBL2					TBCE
THOC5								RBX1					TET1
THOC6								SFN					TEX10
THOC7								SKP1					TM2D2
THRAP3								SKP2					TRIM24
TIA1								SMAD2					TRNT1
TIAL1								SMAD3					TRPC4
TNPO1								SMAD4					UBE2K
TRIM24								SMC1A					UGGT2
TTC14								SMC1B					UTP6
U2AF1								SMC3					XPOT
U2AF2								STAG1					XRCC5
U2SURP								STAG2					XXYLT1
WBP11								TFDP1					ZNF788
WBP4								TFDP2
ZC3H13								TGFB1
ZC3H18								TGFB2
ZC3H4								TGFB3
ZCCHC8								TP53
ZCRB1								TTK
ZMYM3								WEE1
ZNF131								WEE2
ZNF207								YWHAB
ZRSR2								YWHAE
								YWHAG
								YWHAH
								YWHAQ
								YWHAZ
								ZBTB17
