# Supplementary material for: The mutation in splicing factor genes correlates with unfavorable prognosis, genomic instability, anti-tumor immunosuppression and increased immunotherapy response in pan-cancer
Source: Front Cell Dev Biol. 2023 Jan 6;10:1045130. doi: 10.3389/fcell.2022.1045130 (PMC9852835; doi:10.3389/fcell.2022.1045130)
Supplement: Supplementary file 2 [file Table1.XLSX]

## Sheet: Table S1
Table S1. A summary of the cancer cohorts and their associated datasets.
Cancer type	Dataset ID	Number of tumor samples	Number of SFG-mutated tumor samples	Number of SFG-wildtype tumor samples	Sources
Adrenocortical Carcinoma	TCGA-ACC	90	28	62	TCGA
Bladder Urothelial Carcinoma	TCGA-BLCA	412	327	85	TCGA
Breast Invasive Carcinoma	TCGA-BRCA	986	452	534	TCGA
Colon Adenocarcinoma	TCGA-COAD	391	271	120	TCGA
Head And Neck Squamous Cell Carcinoma	TCGA-HNSC	508	323	185	TCGA
Kidney Renal Clear Cell Carcinoma	TCGA-KIRC	336	143	193	TCGA
Lung Adenocarcinoma	TCGA-LUAD	567	394	173	TCGA
Lung Squamous Cell Carcinoma	TCGA-LUSC	492	385	107	TCGA
Prostate Adenocarcinoma	TCGA-PRAD	495	122	373	TCGA
Skincutaneous Melanoma	TCGA-SKCM	467	369	98	TCGA
Stomach Adenocarcinoma	TCGA-STAD	415	286	151	TCGA
Uterine Corpus Endometrial Carcinoma	TCGA-UCEC	530	373	157	TCGA
Pan-cancer	12-cancer type	5721	3477	2244	TCGA
Melanoma	Hugo cohort	39	18	21	[1]
Melanoma	Riaz cohort	68	40	28	[2]
Non-small cell lung cancer	Hellmann cohort	75	66	9	[3]
Metastatic melanoma	Liu cohort	144	106	38	[4]
Non-small cell lung cancer	Rizvi cohort	17	10	7	[5]
Melanoma	Lauss cohort	24	16	8	[6]
Breast Invasive Carcinoma	BRCA(single-cell)	16235	1452	1635	[7]
Colon Adenocarcinoma	COAD(single-cell)	11104	2031	1610	[8]
Skincutaneous Melanoma	SKCM(single-cell)	2018	723	970	[9]
Prostate Adenocarcinoma	PRAD(single-cell)	14743	615	381	[10]
Lung Adenocarcinoma	LUAD(single-cell)	3125	615	1206	[11]
Head And Neck Squamous Cell Carcinoma	HNSC(single-cell)	2215	937	1091	[12]
Sources
[1] Hugo, W., et al., Genomic and Transcriptomic Features of Response to Anti-PD-1 Therapy in Metastatic Melanoma. Cell, 2016. 165(1): p. 35-44.
[2] Riaz, N., et al., Tumor and Microenvironment Evolution during Immunotherapy with Nivolumab. Cell, 2017. 171(4): p. 934-949.e16.
[3] Hellmann, M.D., et al., Genomic Features of Response to Combination Immunotherapy in Patients with Advanced Non-Small-Cell Lung Cancer. Cancer Cell, 2018. 33(5): p. 843-852 e4.
[4] Liu, D., et al., Integrative molecular and clinical modeling of clinical outcomes to PD1 blockade in patients with metastatic melanoma. Nat Med, 2019. 25(12): p. 1916-1927.
[5] Rizvi NA, H.M., Snyder A, et al., Cancer immunology. Mutational landscape determines sensitivity to PD-1 blockade in non-small cell lung cancer. Science, 2015. 348(6230): p. 124-128.
[6] Lauss, M., et al., Mutational and putative neoantigen load predict clinical benefit of adoptive T cell therapy in melanoma. Nat Commun, 2017. 8(1): p. 1738.
[7] Qian, J., et al., A pan-cancer blueprint of the heterogeneous tumor microenvironment revealed by single-cell profiling. Cell Res, 2020. 30(9): p. 745-762.
[8] Qian, J., et al., A pan-cancer blueprint of the heterogeneous tumor microenvironment revealed by single-cell profiling. Cell Res, 2020. 30(9): p. 745-762.
[9] Jerby-Arnon, L., et al., A Cancer Cell Program Promotes T Cell Exclusion and Resistance to Checkpoint Blockade. Cell, 2018. 175(4): p. 984-997 e24.
[10] Chen, S., et al., Single-cell analysis reveals transcriptomic remodellings in distinct cell types that contribute to human prostate cancer progression. Nat Cell Biol, 2021. 23(1): p. 87-98.
[11] Maynard, A., et al., Therapy-Induced Evolution of Human Lung Cancer Revealed by Single-Cell RNA Sequencing. Cell, 2020. 182(5): p. 1232-1251 e22.
[12] Puram, S.V., et al., Single-Cell Transcriptomic Analysis of Primary and Metastatic Tumor Ecosystems in Head and Neck Cancer. Cell, 2017. 171(7): p. 1611-1624 e24.
